# Supplementary material for: An Integrative Approach for Understanding Diversity in the Punctelia rudecta Species Complex (Parmeliaceae, Ascomycota)
Source: PLoS One. 2016 Feb 10;11(2):e0146537. doi: 10.1371/journal.pone.0146537 (PMC4749632; doi:10.1371/journal.pone.0146537)
Supplement: S1 Table — GenBank accession numbers for the three sampled loci: nuclear ribosomal internal transcribed spacer region (ITS), mitochondrial small subunit (mtSSU), and protein-coding maker RPB1. Newly generated sequences for this study are indicated in boldface. Type specimens are indicated with asterisk (*). (XLS) [file pone.0146537.s004.xls]

## Sheet: Hoja1
Species	Voucher	Locality	GenBank accession numbers
			ITS	mtSSU	RPB1
Flavopunctelia soredica	Maf-Lich 17771	USA, Minesota	Divakar et al 2015	Divakar et al 2015	GU994700
Flavopuntelia flaventior	Maf-Lich 6046	Spain, Teruel	AY581060	AF351164	EF092110
P. aff. rudecta Chile 1	Maf-Lich 19170	Chile, Mendoza	KR024424	xxx	xxx
P. aff. rudecta Chile 2	Maf-Lich 19173	Chile, Mendoza	KR024458	xxx	xxx
P. appalachiensis USA	Maf-Lich 19154	USA, Tennessee	KR024455	KR024501	KR024542
P. bolliana USA	Maf-Lich 17774	USA, Minnesota	GU994579	GU994673	GU994733
P. borreri Australia 1	Maf-Lich 19186	Australia, Victoria	KR024449	KR024495	KR024536
P. borreri Australia 2	Maf-Lich 19187	Australia, Victoria	KR024450	KR024496	KR024537
P. borreri Canary	Maf-Lich 10246	Canary Islands, Tenerife	AY613400	AY613422	xxx
P. borreri India	Maf-Lich 16125	India, Uttaranchal	HM016964	xxx	xxx
P. borreri Portugal	Maf-Lich 10237	Portugal, Coimbra	AY613401	AY613424	xxx
P. borreri S. Korea	Hur 030736	South Korea	DQ394373	xxx	xxx
P. borreri Spain 1	Maf-Lich 10238	Spain, Castellon	AY613399	AY613423	xxx
P. borreri Spain 2	Maf-Lich 10240	Spain, Madrid	AY613409	AY613429	xxx
P. borreri Spain 3	Maf-Lich 10254	Spain, Pontevedra	AY613404	AY613421	xxx
P. borreri Spain 4	Maf-Lich 10255	Spain, Arcos de la Frontera	AY613405	AY613425	xxx
P. borreri unknown 1	Hur J080105	unknown	GU593035	xxx	xxx
P. borreri unknown 2	Hur TW090011	unknown	GU593038	xxx	xxx
P. caseana USA 1	Maf-Lich 19184	USA, Ohio	KR024445	KR024491	KR024532
P. caseana USA 2	Maf-Lich 19176	USA, Ohio	KR024446	KR024492	KR024533
P. caseana USA 3	Maf-Lich 19180	USA, Ohio	KR024447	KR024493	KR024534
P. caseana USA 4	Lendemer 15041	USA, New Jersey	GU384881	xxx	xxx
P. caseana USA 5	Lendemer 13428	USA, Pennsylvania	GU384886	xxx	xxx
P. caseana USA 6	Lendemer 12733	USA, Pennsylvania	GU384879	xxx	xxx
P. guanchica Canary 1	Maf-Lich 18870	Canary Islands, Tenerife	KR024425	KR024472	KR024514
P. guanchica Canary 2	Maf-Lich 18873	Canary Islands, Tenerife	KR024427	KR024474	xxx
P. guanchica Canary 3	Maf-Lich 19166	Canary Islands, La Palma	KR024430	KR024477	KR024517
P. guanchica Canary 4	Maf-Lich 18866	Canary Islands, La Palma	KR024429	KR024476	KR024516
P. guanchica Canary 5*	Maf-Lich 18871*	Canary Islands, Tenerife	KR024415	KR024463	KR024506
P. guanchica Canary 6	Maf-Lich 19165	Canary Islands, Tenerife	KR024416	KR024464	KR024507
P. guanchica Canary 7	Maf-Lich 19153	Canary Islands, Tenerife	KR024414	KR024462	KR024505
P. guanchica Canary 8	Maf-Lich 18868	Canary Islands, Tenerife	KR024426	KR024473	xxx
P. guanchica Canary 9	Maf-Lich 19167	Canary Islands, La Palma	KR024428	KR024475	KR024515
P. guanchica Canary 10	Maf-Lich 10256	Canary Islands, Tenerife	AY613403	AY613420	xxx
P. hypoleucites Cuba	Maf-Lich 19168	Cuba, Guantanamo	KR024459	KR024503	KR024545
P. hypoleucites Kenya	Maf-Lich 19168	Kenya, Western Province	KR024413	KR024461	xxx
P. hypoleucites USA	DUKE 12987 (02.06.2002)	USA, Texas	HQ650685	AY584629	DQ912364
P. jeckeri Germany 1	Maf-Lich 10249	Germany, Dusseldorf	AY613407	AY613427	xxx
P. jeckeri Germany 2	Maf-Lich 10251	Germany, Dusseldorf	AY613406	AY613426	GU994731
P. jeckeri USA 1	McCune 29576	USA, Oregon	GU384891	xxx	xxx
P. jeckeri USA 2	Lendemer 14739	USA, California	GU384890	xxx	xxx
P. misouriensis USA	Lendemer 15006	USA, Ohio	GU384892	xxx	xxx
P. perreticulata Morocco	Maf-Lich 16140	Morocco, Medium Atlas	HM016967	xxx	xxx
P. perreticulata Spain	Maf-Lich 10239	Spain, Castellon	AY613391	AY613411	xxx
P. pseudocoralloidea Aus 1	Maf-Lich 6922	Australia, New South Wales	AY586572	AY586595	EF092150
P. pseudocoralloidea Aus 2	Maf-Lich 19188	Australia, Victoria	KR024452	KR024498	KR024539
P. pseudocoralloidea Aus 3	Maf-Lich 18872	Australia, Victoria	KR024453	KR024499	KR024540
P. pseudocoralloidea Aus 4	Maf-Lich 19189	Australia, Victoria	KR024451	KR024497	KR024538
P. reddenda Chile	Maf-Lich 10247	Chile, Valdivia	AY613410	AY613430	GU994732
P. rudecta Canada	Normore 7385	Canada	Divakar et al 2015	GU994672	xxx
P. rudecta USA 1	Maf-Lich 18254	USA, New Hampshire	KR024436	KR024482	KR024523
P. rudecta USA 2	Maf-Lich 18259	USA, New Hampshire	KR024438	KR024484	KR024525
P. rudecta USA 3	Maf-Lich 18256	USA, New Hampshire	KR024439	KR024485	KR024526
P. rudecta USA 4	Maf-Lich 18255	USA, New Hampshire	KR024437	KR024483	KR024524
P. rudecta USA 5	Maf-Lich 19177	USA, Ohio	KR024443	KR024489	KR024530
P. rudecta USA 6 *	Maf-Lich 19163 *	USA, North Carolina	KR024454	KR024500	KR024541
P. rudecta USA 7	Maf-Lich 19160	USA, Maine	KR024457	xxx	KR024544
P. rudecta USA 8	Maf-Lich 19175	USA, Ohio	KR024442	KR024488	KR024529
P. rudecta USA 9	Maf-Lich 19182	USA, Ohio	KR024444	KR024490	KR024531
P. rudecta USA 10	Maf-Lich 19178	USA, Ohio	KR024448	KR024494	KR024535
P. rudecta USA 11	Maf-Lich 19181	USA, Ohio	KR024441	KR024487	KR024528
P. rudecta USA 12	Maf-Lich 19183	USA, Ohio	KR024440	KR024486	KR024527
P. rudecta USA 13	Maf-Lich 18260	USA, New Jersey	KR024417	KR024465	KR024508
P. rudecta USA 14	Maf-Lich 19159	USA, Missouri	KR024456	KR024502	KR024543
P. rudecta USA 15	DUKE 5520 (01-26-03.7)	USA, North Carolina	HQ650686	AY584630	DQ912365
P. rudecta USA 16	Maf-Lich 7661	USA, Mayrland	AY586573	AY586596	xxx
P. ruderata China	Maf-Lich 10253	China, Yunan	AY613402	AY613419	xxx
P. ruderata India 1	Maf-Lich 18262	India, Tamil Nadu	KR024431	KR024478	KR024518
P. ruderata India 2	Maf-Lich 18263	India, Tamil Nadu	KR024432	KR024479	KR024519
P. ruderata Japan 1	Maf-Lich 18878	Japan, Ibaraki	KR024433	KR024480	KR024520
P. ruderata Japan 2	Maf-Lich 18874	Japan, Saitama	KR024422	KR024470	xxx
P. ruderata Japan 3	Maf-Lich 18875	Japan, Ibaraki	KR024423	KR024471	KR024513
P. ruderata Japan 4 *	Maf-Lich 18877*	Japan, Saitama	KR024434	xxx	KR024521
P. ruderata Kenya 1	Maf-Lich 18270	Kenya, Thompson Falls	KR024420	KR024468	KR024511
P. ruderata Kenya 2	Maf-Lich 18268	Kenya, Thompson Falls	KR024419	KR024467	KR024510
P. ruderata Kenya 3	Maf-Lich 18269	Kenya, Thompson Falls	KR024418	KR024466	KR024509
P. ruderata Kenya 4	Maf-Lich 18267	Kenya, Thompson Falls	KR024421	KR024469	KR024512
P. ruderata Kenya 5	Maf-Lich 18271	Kenya, Ngong	KR024435	KR024481	KR024522
P. stictica Peru	DNA 1609 (HBG)	Peru	AY773119	xxx	xxx
P. subflava Australia 1	Elix 42705	Australia	AY586575	AF351183	xxx
P. subpraesignis Argentina	DNA 1310 (HBG, LD)	Argentina, Buenos Aires	AY267010	xxx	xxx
P. subrudecta Canary	Maf-Lich 10242	Canary Islands, Tenerife	AY613397	AY613417	xxx
P. subrudecta China	Maf-Lich 10244	China, Yunnan	AY613395	AY613413	xxx
P. subrudecta Germany 1	Maf-Lich 10243	Germany, Northrhine-Westfalia	AY613393	AY613414	xxx
P. subrudecta Germany 2	Maf-Lich 10250	Germany, Dusseldorf	AY613394	AY613416	xxx
P. subrudecta Portugal	Maf-Lich 9918	Portugal, Nazaré	AY581089	AY582325	Divakar et al 2015
P. subrudecta Spain 1	Maf-Lich 10241	Spain, Pontevedra	AY613392	AY613412	xxx
P. subrudecta Spain 2	Maf-Lich 10245	Spain, Madrid	AY613396	AY613416	xxx
P. toxodes South Africa *	Maf-Lich 19757 *	South Africa, Cape Region	KR024412	KR024460	KR024504
