# Supplementary material for: An Integrative Approach for Understanding Diversity in the Punctelia rudecta Species Complex (Parmeliaceae, Ascomycota)
Source: PLoS One. 2016 Feb 10;11(2):e0146537. doi: 10.1371/journal.pone.0146537 (PMC4749632; doi:10.1371/journal.pone.0146537)
Supplement: S2 Table — Table summarizing information obtained from the vouchers of P. rudecta s. lat. samples, including size, presence of sexual structures, coloration, chemistry and substrate. (XLSX) [file pone.0146537.s005.xlsx]

## Sheet: Hoja1
Specie	Label	Substrate	Diameter (cm)	Isidia ramification	Colour up	Colour down	Fatty acids in TLC	APOTHECIA	Conidia	Conidiospores shape and size
P. aff. rudecta	Chile 1	tree	7	dicotomous	green	brown	yes	yes	yes
P. aff. rudecta	Chile 2	tree	5.9	dicotomous	greenish	brown	yes	yes	yes	unciform (7.2 μm)
P. guanchica	Canary 1	rock	4.7	dicotomous	greenish	pale	no	no	no
P. guanchica	Canary 2	rock	3.8	dicotomous	grey	pale brown	no	no	no
P. guanchica	Canary 3	rock	2.8	dicotomous	greenish	pale	no	no	no
P. guanchica	Canary 4	rock	4.6	dicotomous	greyish green	pale	no	no	no
P. guanchica	Canary 5	rock	4.2	dendritic	brownish green	pale	no	no	no
P. guanchica	Canary 6	shrub	4.4	dicotomous	greenish	pale	no	no	no
P. guanchica	Canary 8	rock	1.8	dicotomous	greyish green	brown	no	no	no
P. guanchica	Canary 9	rock	3.5	dicotomous	greyish green	pale	no	no	no
P. rudecta	USA 1	tree	6.6	dendritic	greenish	brown	no	no	yes
P. rudecta	USA 2	tree	5.6	dicotomous	greenish	pale brown	no	no	yes	hooked (7.3 μm)
P. rudecta	USA 3	tree	5.4	dendritic	greenish	pale	no	no	no
P. rudecta	USA 4	tree	4.8	dicotomous	greenish	pale	no	yes	no
P. rudecta	USA 5	tree	4.5	dendritic	greenish	pale	no	yes	yes
P. rudecta	USA 6	tree	7.5	dendritic	greenish	pale	no	yes	yes
P. rudecta	USA 7	tree	3	dicotomous	dark green	pale	no	no	yes	hooked to unciform (7.2 μm)
P. rudecta	USA 8	tree	4.4	dendritic	greenish	pale	no	no	yes	hooked (7.4 μm)
P. rudecta	USA 9	tree	5	dendritic	bluish gray	pale	no	yes	no
P. rudecta	USA 10	tree	9	dendritic	bluish gray	pale	no	no	no
P. rudecta	USA 11	tree	4.8	dendritic	greenish	pale	no	yes	yes
P. rudecta	USA 12	tree	5.5	dicotomous	greenish	pale	no	no	no
P. rudecta	USA 13	tree	10.4	dicotomous	white	pale	no	no	no
P. rudecta	USA 14	tree	8	dicotomous	blueish green	pale	no	no	no
P. ruderata	India 1	tree	5.4	dendritic	green	Pale	yes	no	no
P. ruderata	India 2	tree	3.8	dicotomous	dark green	brown	yes	no	no
P. ruderata	Japan 1	tree	4.5	dicotomous	brownish green	pale	yes	no	yes
P. ruderata	Japan 2	tree	8.6	dendritic	brownish green	pale	yes	yes	no
P. ruderata	Japan 3	tree	2.8	dicotomous	yellowish green	pale	yes	no	yes	unciform (7.1 μm)
P. ruderata	Japan 4	tree	5	dendritic	yellowish green	pale	yes	yes	no
P. ruderata	Kenya 1	tree	3.4	branched	greenish	brown	yes	no	yes
P. ruderata	Kenya 2	tree	3.2	dicotomous	yellowish green	pale greenish	yes	yes	no
P. ruderata	Kenya 3	tree	7.3	dendritic	brownish green	pale	yes	yes	no
P. ruderata	Kenya 4	tree	3	dendritic	dark green	pale	yes	yes	no
P. ruderata	Kenya 5	tree	7.1	dendritic	greyish green	pale	yes	no	yes	unciform (7 μm)
P. toxodes	South Africa	tree	3.5	not ramificated	brownish green	pale brown	no	yes	yes	bifusiform to unciform (8 μm)
